# Supplementary material for: Diagnostic Value of Comprehensive Echocardiographic Assessment Including Speckle-Tracking in Patients with Sarcoidosis Versus Healthy Controls: A Systematic Review and Meta-Analysis
Source: Diagnostics (Basel). 2025 Mar 12;15(6):708. doi: 10.3390/diagnostics15060708 (PMC11941600; doi:10.3390/diagnostics15060708)
Supplement: Supplementary file 1 [file diagnostics-15-00708-s001.zip]

Archive with 1 entries (1 files):
- diagnostics-3464119-supplementary.pdf
